# Supplementary material for: Antiallergic Activity of 3-O-Dodecyl-l-ascorbic Acid
Source: Molecules. 2023 Dec 21;29(1):69. doi: 10.3390/molecules29010069 (PMC10779884; doi:10.3390/molecules29010069)
Supplement: Supplementary file 1 [file molecules-29-00069-s001.zip]

Archive with 1 entries (1 files):
- molecules-2768460-supplementary.docx
